# Supplementary material for: From Local Pilots to National Implementation: A Journey Towards Free HPV Vaccination in China
Source: Vaccines (Basel). 2026 Jun 15;14(6):528. doi: 10.3390/vaccines14060528 (PMC13307851; doi:10.3390/vaccines14060528)
Supplement: Supplementary file 1 [file vaccines-14-00528-s001.zip]

Archive with 1 entries (1 files):
- vaccines-4345740-supplementary.pdf
